# Supplementary material for: Genome-wide identification and analysis of circular RNAs differentially expressed in the longissimus dorsi between Kazakh cattle and Xinjiang brown cattle
Source: PeerJ. 2020 Mar 16;8:e8646. doi: 10.7717/peerj.8646 (PMC7081781; doi:10.7717/peerj.8646)
Supplement: Supplemental Information 1 [file peerj-08-8646-s001.xlsx]

## Sheet: Sheet1
Table S1. Primers used for qPCR
primers name	sequence (5'-3')	Tm	size
β-actin F	CATCCTGACCCTCAAGTA	55
β-actin R	CTCGTTGTAGAAGGTGTG	55
IGF1R-F	GGTCCCAAATAAAAGGAATGAAGT	60.75
IGF1R-R	CTGGTAGTCGTTGCGGATG	60.27
bta_circ_01274_2 F	CCAGGAACCAGACTTTGCAGAA	60.75	145bp
bta_circ_01274_2 R	GCGCCAAGGTAGTATGGTATATCTA	59.64	145bp
bta_circ_11905_4 F	TGCCATTTACCCCAAAGCC	58.32	176bp
bta_circ_11905_4 R	CTGAAAGATCAACCATTCTGGATTC	58.21	176bp
bta_circ_06819_5 F	AGATGAAAGACTGGACTGCTGTACT	61.51	117bp
bta_circ_06819_5 R	TTCAGCTTCTTGTAAAAGCTAGGTG	59.53	117bp
bta_circ_06771_2 F	AAACACACAGCTACACGAGGGAC	62.9	130bp
bta_circ_06771_2 R	CAAGACATTCAGTGGAAACCCTC	59.5	130bp
bta_circ_19409_2 F	CTAATGCAAGATTTGGCTTTCC	56.28	125bp
bta_circ_19409_2 R	AACACTCCAGAGGCTTCTCACAG	62.13	125bp
bta_circ_12705_1 F	GGTTACCATAATGAACACCACGAC	59.91	187bp
bta_circ_12705_1 R	AACAGGACCCATTTCCAGTCTAAG	60.26	187bp
bta_circ_03789_1 F	CCAAGTGTGAAAAGGAATCCAAAG	58.71	137bp
bta_circ_03789_1 R	CTCTATTGTCAGGCAAGTTGCTATG	59.99	137bp
bta_circ_05453_1 F	TCAGCGGAAGTATCTGGAAACA	59.43	153bp
bta_circ_05453_1 R	AATAGTCTCTTGAAGTGCCTGGG	60.05	153bp
