# Supplementary material for: Genome-wide identification and analysis of circular RNAs differentially expressed in the longissimus dorsi between Kazakh cattle and Xinjiang brown cattle
Source: PeerJ. 2020 Mar 16;8:e8646. doi: 10.7717/peerj.8646 (PMC7081781; doi:10.7717/peerj.8646)
Supplement: Supplemental Information 2 [file peerj-08-8646-s002.xlsx]

## Sheet: Sheet1
Table S2 Summary of circRNAs based on sequencing date
Samples	Total Reads	Mapped Reads	Read Number	Base Number	GC Content	%≥Q30
HSK1	123553706	123,382,896(99.86%)	61776853	18474553962	0.5303	0.9775
HSK2	122717414	122,642,227(99.94%)	61358707	18355189338	0.5291	0.977
HSK3	128772648	128,677,875(99.93%)	64386324	19274431364	0.5335	0.9739
XH1	128617984	128,456,098(99.87%)	64308992	19256236120	0.527	0.977
XH2	133627008	133,553,702(99.95%)	66813504	19999863664	0.5438	0.9788
XH3	134131790	134,017,997(99.92%)	67065895	20069008814	0.5223	0.9787
