# Supplementary material for: Genome-wide identification and analysis of circular RNAs differentially expressed in the longissimus dorsi between Kazakh cattle and Xinjiang brown cattle
Source: PeerJ. 2020 Mar 16;8:e8646. doi: 10.7717/peerj.8646 (PMC7081781; doi:10.7717/peerj.8646)
Supplement: Supplemental Information 3 [file peerj-08-8646-s003.xlsx]

## Sheet: Sheet1
Table S3. Differentially expressed circRNAs.
circRNA_ID	New_ID	HSK_TPM	XH_TPM	PValue	log2FC	regulated
21:2404179|2410197	n/a_458	0	3121.13	8.5655e-58	13.719	up	GTTAAAAATCTGTAAGAGCCTGATTTTAGAATTCACCAGCTCCTCAGAAGTTTGGCGAAATATGGTATGTTTCTGTTTTATTTTTTGAAAGTCAAAATTGCATGAATATCTTAATGTCATGATTAGAATAGTGATGTATTCAGCAGATTTGGATAACTGCCATTTTTAAAGGATTATGCTGCTAGGTGCTAAATCACTATGCTGCCAGGTAGACTGTATGAGGGCTCCAAGTGGGATTCGGAAAGAAATTTAGAAGAGGTTAGTGTGCTACGAGGGGTAAAATAATTGCATAAGAAGATTGAGGGGGCAAGTTTGGCTGTTAGGCTATGAGTTAATAATAGCTTCCATTTATTGGGCTTTTTCTATGTGTCAAGCACTGTTTTGAACAAAATACATGTT…
11:101786459|101791829	ENSBTAG00000020791_2	0	501.061	3.46594e-05	7.29361	up	ACTCTCAGCGTTCTCATCTCTCCTCCTTCACCATGAAGCTGAAGGACAAATTCCACTCGCCCAAAATCAAGAGGACGCCATCAAAGAAGGGAAAACCAGCCGAGGTGTCTGTGAAGATTCCAGAGAAGCCCGTGAACAAAGAGGCAACAGACAGATTTCTACCAGAGGGCTACCCTATCCCCTTGGATCTGGAGCAGCAGGCAGTAGAGTTTATGTCCACCAGTGCTGTGGCTTCCAGGTCTCAAAGGCAGAAGAACCTGAGCTGGCTGGAGGAGAAAGAGAAGGAAGTTGTCAGTGCCTTGCGCTACTTTAAGACCATTGTGGACAAAATGGCTATTGATAAGAAGGTCCTGGAGATGCTCCCAGGGTCCGCCAGCAAGGTGCTGGAGGCCATCTTAC…
19:49403865|49413903	ENSBTAG00000019853_1	0	229.871	0.00462575	6.46868	up	CTGGGAAGAAAGGCGAACTGCCTCTGGAAGAATCCAGTACCTAAACCACATAACAAGAACTACGCAGTGGGAACGCCCAACACGACCGGCATCTGAATATTCTAGTCCCGGCAGACCTCTTAGCTGCTTTGTTGATGAGAACACTCCAATTAGTGGAACAAATGGTGCAACGTGTGGACAGTCTTCAGATCCCAGACTGGCAGAGAGAAGAGTCAGGTCACAACGACATAGAAATTACATGAGCAGGACACATTTACATACTCCTCCAGACCTACCGGAAGGCTATGAACAGAGGACAACACAACAAGGTCAGGTGTATTTCTTACATACGCAGACTGGCGTGAGCACATGGCATGATCCAAGAGTGCCTAGGGATCTTAGCAACATCAATTGTGAAGA…
5:109719638|109720497	ENSBTAG00000048271_2	0	346.06	0.00506277	6.45457	up	ACGCCTCAGACCTGAATGCGGAGGAGAGGGCTGTCCTAATAGCCAGCACCAAGTCCCCCATCTCCTTCCTGAGCAAACTCGGGCAGACTATTTCTCGGAAGCGCTCCCCCAAGGACAAGAAGGAAAAAGACTTGGATGGTGCTGGGAAGAGGAGAAAGACCAGCCAGTCAGAGGAGGAGGACACGCCCCGGGGCCACAGAGGAGCAAGGCCCACCCTGGTGAGCACGCTGACCGACCGGAGGATGGACGTGGCCCTCGGCAACCAGAACAAAGTGAAGTACATGGCAACCCAGCTGCTGGCCAAGTTTGAGGAGAACGCGCCTCCACAGTCTGTGGGTGTGAGGAGACAG
1:127621119|127624905	ENSBTAG00000011524_2	0	308.789	0.0091478	6.33988	up	TGACTTTCTGGCTGATCAAGCTGCATGTTATGTTCAGGCAATACAGTGGATTTTGCACTATTACTATCATGGAGTTCAGTCCTGGAGCTGGTTTTATCCGTACCATTATGCACCTTTCCTGTCTGATATCCGCAACATCAGTACACTCAAAATCCATTTTGAACTGGGAAAACCTTTTAAGCCATTTGAACAGCTTCTTGCTGTACTTCCAGCAGCTAGCAAAAATTTACTTCCTGCATGCTACCAGCATTTGATGACCAGTGACGATTCGCCAATTATAGAATATTATCCACCTGATTTTAAAACTGACCTAAATGGGAAACAACAGGAATGGGAAGCTGTGGTACTAATACCTTTTATTGATGAG
26:14307713|14319568	ENSBTAG00000021116_2	0	151.607	0.00881469	6.31081	up	GTCTGTGTATGATGACCAACCAAATGCACACAAGAAGTTTATGGAAAAGTTAGATGCTTGTATCCGTAATCATGACAAGGAAATTGAAAAGATGTGTAATTTTCATCATCAGGGTTTTGTAGATGCTATAACAGAACTCCTTAAAGTAAGGACTGATGCAGAGAAACTTAAGGTGCAAGTTACTGATACCAACCGAAGATTTCAAGATGCTGGAAAGGAGGTGATAGTCCAAACAGAAGATATTATTCGATGTAGAATTCAGCAGAGGAATATTACAACTGTAGTAGAAAAATTACAGTTATGCCTTCCAGTGCTGGAAATGTACAGTAAGCTAAAAGAACAGATGAGTACAAAAAGATATTATTCAGCTCTAAAGACTATGGAACAATTAGAGAATGT…
1:107540221|107550928	ENSBTAG00000001274_4	0	9.1431	0.013559	6.14734	up	AAGACAAGGAAGTTCCTGTCAGCTACTGCAGATGGACCACCCAAAGGTAAGTTTGGTGCCATTGTGTATAATTGTGTAAGATGTAAACTATATAATGGTGCCAGGTAGAGAGACACCCTTTTCTGTGTGTACAGAGGAACTGCCTGTTTCCCAAGCTAGGTATCTGTGGGCCTGTAATCACCTAGAAAGGGTGCCTTTTAAAAATTTCTATAAAAGTCACCATAACAATAGACTAGACTTCTGAGACTCACATTCTTTACCATACCATCCATCCTTGTTTTGCTTCTGTGTGAGCAGGTGATAGATAATCTGTATGTCTTAGTTTGCTAAGCCAAAGGCCAGTTATTCATCGCACATTATGTCAGCAAACTTTATGACTTCCCTGGAGAAGTAAACACT…
11:61411354|61429261	ENSBTAG00000044173_2	0	127.412	0.022909	6.08947	up	CAGCAAGATGAAGAGCGACGTCGGCAGCTGAGAGAGAGAGCTCGTCAGCTAATAGCAGAAGCTCGATCTGGAGTGAAGATGTCAGAACTTCCCAGCTATGGTGAAATGGCTGCAGAAAAGTTGAAAGAAAGGTCAAAGGCATCTGGAGATGAAAATGGTAATGTTGAGATAAATACTAACGAGGAGATTCCTGAAGGCTTTGTTGTAGGAGGTGGAGATGAACTTACTAACTTAGAAAGTGACCTTGATACTCCCGAACAAGACACTAAGTTGGCAGACTTGAAGCTGAAGAAACTCCTGGACACTCAGCCACAGGTGGCAAATTCACTTTCCAGCACTGCTCAGAAAGCAGTTAATGAAAGTTCAGAGCAAGACATTAAGAATGGCACAGAGGATCTC…
18:1424498|1436310	n/a_352	0	7.68109	0.0182602	6.05749	up	TATGAGCGGTGAGCAGTGGCTGCACAGCGCTGGAGTGGCGAGTGGCTGAGAGGAGATACCCCACGTCTAAGGTAAGGAGCAGCAGCTGCGTTTTGCTGAAGCAGCCTTGAAGAGATATCCCACGTCCAAGCTAAGAGAAGCCCCGGTAAGATGGTAGGTGCTGAGAGAGGGCATCAGAGGGCAGACAGACTGAAACCACAGTCACAGAAAACTAACCAATCTGATCACTCAGACCACAGCCTTGTCTAACTCGGTGAACCTAAGCCATGCTGCATAGGGCCACCCAAGACGGATGGGTCATGGTGGAGAGGTCTGACAGAATGTGGTCCACTGGAGAAGGGAATGGCAAACCACTTCAGTATTTTTGCCCGGAGAACCCCATGAACAGTGTGAAAAGGC…
3:110935123|110937939	ENSBTAG00000021023_4	0	203.145	0.0235636	5.9495	up	GGACGGAAGAAGTCTATAGTATCTGTGGAGCCCAGGAGTCTTATTCAAGGAGCCTTTCAAGGGTGCTCAGTGTCTGGGATGACATTGAAATACATGTATGGGGTAAACGCCTGGAGGAACTGGGTTCAGTGGAAAAATGCCAAGGAAGAGCAGGGGGACCTGAAGTGTGGCGGAGTTGAACATGCCTCATCTAGCCCGTGTTCTGACCCATTAGGAAGTACTCAAGAGCATGCACTCTCTCAAGAATCTTCAGAGCCAGGCTGTAAAGTCCGCTCTATCAAGCTGAAGGAAGATATTCTGTCCTGCACTTTTGCTGAGTTGAGTTTAGGCTTATGCCAGTTTATTCAAGAAGTGCGGAGACCAAATGGTGAAAAATATGATCCAGACAGTATCTTATAC…
X:146799746|146806200	ENSBTAG00000000207_1	0	12.5956	0.0247068	5.90109	up	AACACCGGGCCCCTCTCTGCGGCGTCTGACACACCGTCTGCCACCACTCCAAGGTCTGAGAGGACTTCCTGAACTCCCAGGGCCTTGGGGTCAGCAAAGGGCCACGTATCATTGGGTCTCAGTGGAGAAAAATACTCTGATGTACATACTGCCTTTCAGTCACTCGTTCTGCAAAGCTTCCTCTACCTCCCCAGGTAACTGTTCCTTTTTTTTTTTTGACAACAAACATCAGGGAGCTTTCCAGTTGCAGTCACCTTTGCTCTTCAGTTAGTCGCTCAGTTGTGTCTGACTCTCTGCGACCCCATGGACTGCAGCATGCCAGGCTCCCCTGTCCTTCAACATCTCCCAGAGTTTGCTTAGACTCATGTCCACTGAGTCAGTGAAGCCATTCAGATGTAG…
5:6240756|6247386	ENSBTAG00000021756_2	0	219.18	0.0258884	5.89309	up	GAATTTCGGCAGAAAGTAATGCTGGGAACGCCTTTCCTAGTTATTTGGCTGGTTGGGTTTATAGCAGACCTAAATATTGATTCTTGGCTCATTAAAGGGCTAATGTATGGTGGTGTTTGGGCTACAGTACAGTTTCTTTCAAAATCCTTTTTTGATCATTCAATGCATAGTGCATTGCCCCTTGGAATATATTTGGCAACCAAATTTTGGATGTATGTGACGTGGTTCTTCTGGTTTTGGAATGATGCACATCTCAATTTTCTATTTATCCATCTTCCATTCCTTGCCAACAGTATTGCACTTTTCTACAATTTTGGGAAATCTTGGAAATCAGATCCAGGGATTATTAAAGCCACAGAAGAACAAAAGAAAAAG
3:110850305|110853134	ENSBTAG00000016694_1	0	219.4	0.0320523	5.77648	up	GTCCACAGCACAGACACAATTTTTAATCCCTTAACCACAGACCTGAGTGTGAAGATTCCTGGTCGGTCAGATGTATCAGTTCAGCGTGAAGCATCAGAGGATCCCGGTGCTACTCCTAGCATTCAGCAAGTAAAAAGCCCTGAGAAAGTCCAGATTGCTCACCCTCTGCCAGTGGCTCCCTCCTACAGTTATGCCACCCCTACCCCCCAGGCCTCTTTCCAGAGCACCTCCACACCACTCCCAGTTATAAAGGAACTGGTGGTGTCTGCTGGAAACAGTGTTCAGATTACATTACCTAAGAATGAAGTTCAGTTAAATGCATTTGTTCTTCCAGAACCAGATGCAG
4:61826841|61833034	ENSBTAG00000015105_1	0	210.17	0.0302666	5.7315	up	TTGACGAAGGATCAGAGATTGGTGTATTCGGGCAGACTGCTTCCCGATCATCTGCAGCTGAAAGACATTCTCAGAAAACAAGATGAGTATCATATGGTTCATCTAGTCTGTACTTCCCGGACTCCTCCCAGTTCTCCAAAATCCAGCACCAATAGAGAAAGTCATGAAGCACTGGCATCCAACAGCAATTCTAGTTCAGATCAGTCAGGATCATCAACTCCATCATCCAGTCAAGAAACCTTGACTTTAGCTACCAGTTCTTCCTCAGAAGGATTGAGGCAACGTACCCTTCCACAAGCACAGACTGACCCAGCACAGAGCCATCAGGTCCCATATGTAATGCAAGG
21:17359009|17361619	n/a_467	0	27.1023	0.0319448	5.68611	up	AACTCCTCAGACCGGGAGTCCATCCTGGCCATCCTCCAGCTCCTCGGAGATCTGCTTTCAGTTGGTGAGTAGGTCATGACCTCACTCCTCCTGTGGCGGACATGGGGCATGCAGATGCCATGTCTCCCAAGAGACTGTGTGGCCTGGGGTTTGCTCCAAGTTTTCTGTGCGAGACAAAGTCACCATAAGATGGATGTACTTTGGGCTTTTCAATCATGTCACCCGCCCTACAGTGGCCCAAATTTAGGAGGCATTTAGACTCTGGGTGGCTATTCTGTGACATCTCATCTCTGCGGCCAAGGACTTCCAGCCCTCAGTGGTTTGACCTCTCGCCTCCCCCTCTTCCCTCATCATGGCCCATTTAGAGAGCCAGGTGTCGGCAGCTCTCTCACGTAAGTC…
9:45760731|45786741	ENSBTAG00000001533_2	0	134.253	0.0310366	5.68562	up	ATACACTGGCTGGCTGTGAATGGGCGGACAGAACTACTCCATGACCTTGTACAACACGTCAGTGATGTCGATGTTGAGGATGCGATGGGGCAGACAGCGCTGCATGTGGCCTGCCAGAATGGTCACAAGACGACAGTGCAATGCTTGCTGGACAGTGGTGCTGATATTAACAGACCAAATGTATCAGGAGCCACTCCACTGTACTTTGCTTGCAGTCATGGTCAGAGAGACACAGCACAGATTCTTCTATTACGAGGTGCCAAGTATCTGTCAGATAAAAACGGAGTAACCCCTCTGGATTTATGTGTACAGGGTGGATATGGAGAGACCTGTGAAGTATTAATTCAGTATCACCCTAGGCTTTTCCAGACAATTATTCAAATGACACAGAATGAAGAT…
4:33220967|33221596	ENSBTAG00000021535_3	0	206.272	0.0340659	5.60412	up	CATGCTCCTTTTGATGCAATGGTTCTGGTAAAAGTCTGCTATTATGTTGATGAGAACATTCTTGAGAATGAAGGAAGATGGAAGGGCTCAGAAAAAGTACGGGATATACCGGTTCCAGAGGAGCTTGTTTTCACTGTGGATGAAAAAGTATTAAATGACATCAACCAAGCTAAGGCCCAGTATTTCAAGCAGGTGTCCGATCTCCAGCTTGTGGTATATGCCTTTACGTCTTTTGGCAAAAAGCTAACCAAGGAGAAGCAGCTTCACCCTGATACATTTATTCAGCTGGCACTTCAGTTGGCCTATTACAGACTTCATGGACG
11:97179397|97192372	n/a_144	0	5.06208	0.0372749	5.57892	up	AGCCATTTAGGGAATGTGTTAGTGGACATGAAGCTCATCGACATCAAGGACACTCTGCCTGTCGGCTTCATCCCGATTCAGGAGACGGTGGACACACGTGAGTCACCCTCTGGCCCTCCTCACCACAGTGAGCGTTTTCTTCCTCCAGGTGTATGTGTAGACATTTTTATGTGCGGTTTGCTTCAGAAACATTTTAGGCGGCCTTACTGCGTGCACACAAATAAACCCTGCTGCTTCTGACATGTGTCTGACTTGGCTCTCCTTTGGCATGTTCTGGGTAGGGGCGTGAAAGTGAGCAGAACTCACCCTTTTCTCTGAGATTGGGGCTCCCCGCTGGATCAGTTCACTTGGGAAACCGGTTGTAGTTTGTCCTTAGCCCATCCTCCAGCAATGCTGAAG…
21:29753991|29757860	n/a_476	0	16.4571	0.0394753	5.54657	up	GACCTGTCCACCTGTGGATGGCTACAGAAAGGAAGAAATTAACACTTCTTGGTCTGCCAGCTCTCCAAGTAAAGTCATATTCTTTGCCTCAAGACCTTGCCTTTGATTTATTGGCCTGTCGTGGGGTAAGCAGAGTGAGCTTGGACTCCATGATAATCCCACATGCCTTGCAGTCAAAAAACCAAAACATAAACAGAAGCAATATTGTAACAAATTCAATAAAGACTTTGAAAATGGATCATATCAAAAAGATCTGAAACCAAAAACTGAAAAGAACTCGGTGGTCGTCTGAAATATTTAGAAAAGAAAATGGTGCCCCTCATGCCAGTACCCCCTGAAGTCACACAGGGGACACAACCTAGGGGAGGTCCCTTATCTCGTCCAGGGGACTGTCATACC…
3:84245052|84266177	ENSBTAG00000021975_3	0	216.963	0.0429157	5.52805	up	AAAAAATCAGGCAAAGATATGCAGACCTGCCTGGAGAACTGCACATTATTGAACTTGAAAAGGATAAGAATGGACTTGGACTCAGCCTCGCTGGTAACAAAGACAGGTCACGCATGAGCATATTTGTGGTGGGAATTAACCCTGAAGGACCTGCTGCCATGGACGGACGAATGCGTATTGGAGATGAACTGTTGGAGATAAACAATCAGATTCTATATGGAAGAAGTCACCAAAATGCATCTGCCATTATTAAGACTGCCCCACCAAAGGTCAAGCTGGTTTTCATCAG
16:28092129|28092871	ENSBTAG00000012705_1	83.7742	350.562	0.0432085	1.98661	up	CAAAGTATCCAGAGATAAAATCCTTAATGAAGCCTGATTCCAACTTGATATGGATTGTAATTATGATGGTTCTCACTCAGTTTGTTGCATTTTACTTAGTAAAGGACTTAGACTGGAAATGGGTCCTGTTTTGGGCATATGCCTTTGGCAGCTGCGTTAATCATTCAATGACTCTGGCTATTCATGAAGTTTCCCACAACAGCGCCTTTGGCCATTACAAAGCTATGTGGAATCGTTGGTTTGGAATATTTGCCAATCTCCCTATCGGTGTCCCATATTCAGTTTCCTTTAAGAGATATCACATGGATCATCATCGATACCTCGGAGCTGACGGCATCGATGTGGATATTCCAACCGACTTTGAAGGCTGGTTCTTCTGTACTACTTTTAGAAAGTTTA…
5:77611611|77619366	ENSBTAG00000005453_1	191.31	593.748	0.0305329	1.64547	up	GCACTTCAAGAGACTATTGATGCTTTCCATCAGAGGCATGAAACTTTCAGAAATGCAATTGCTAAGGATAATGAGATTCACTCAGAGGTTTCTACTGCTGAGCTAGGGAAAAGAGCTCCAAAATGGATCCGAGATAATGAAGTTACAATGTGTATGAAATGCAAGGAGTCTTTTAATGCCCTGACAAGAAGAAGGCATCATTGTCGAGCATGTGGACATGTGGTTTGTTGGAAGTGTTCTGATTATAAAGCTCAACTTGAGTATGATGGTGGTAAATTAAGCAAAGTCTGTAAAGACTGTTATCAAATAATAAGTGGATTCACAGACAGTGAAGAAAAGAAAAGGAAAGGAATTTTAGAGATTGAATCAGCGGAAGTATCTGGAAACAGTGTGGTATGC…
12:28811478|28812080	ENSBTAG00000006771_2	702.633	2015.78	0.00584156	1.54143	up	GGTTTCCACTGAATGTCTTGTGTCTTCTGCCCCAGCTGATACAGCATTTTGAAAACCCCAACCAGTTCTGTAAGGATGTAGCTGAGAGAATCGCTCAGGTTTGTTTGGAAGAGAAGAACCCCAAACTTTCCAATCTTGCACACGTCATGACTCTTTATAAAACACACAGCTACACGAGGGACTGTGCCACGTGGGTCAATGTGGTCTGCCGGTACCTTCATGAAGCCTATGCTGACGTCACCTTGAATATGGTTACCTACCTGGCAGAG
7:41592437|41650566	n/a_862	8.64649	18.7231	0.042434	1.09542	up	ATGTGTTTTTACCTGGAACCTCTCCCTGGAAGAGAGCTTTCCTTGGGACTCTGGTGGGTCTGCCGCTCCTTCTGGCTCTCCTCATGATGCTGGTGCTGTACTTCTTTCGGAAGCAACGGAAGTCCCAAGGTACCAGGCAGTCAGGGGGCTGCCCTCCTGGAATTGGCTTTGCCAAGGAGAAAAGTGGTGGAGGCGGCCATGGTGGTGGGGTGGGGAAGGCCATTGCTGAAGGGCTATCTTGCCGGGCGGCAAGGCGGGAATGGGACCTGGAAAACAGGCAGAGGAGTGCACGCACTGACCTCTGCTCCCCTTTATTCTTCCTTTCAGAAAAGCTGAAGAAGCAGGCAGAGAGAGACAAAGGTAAGCGGGAGGAAAGATGGGCTTTTCACTCACATCTCT…
14:72114015|72120780	ENSBTAG00000003789_1	859.152	1639.79	0.03539	0.983601	up	CAAAGTTCTCATATAGATGTGGTTCGTTTTCCATGTGTGGTTTATATAAATGAAGTTCGAGTCATACCCCCGGGAGTAAGAGCCCATAGCAACTTGCCTGACAATAGAGCATATGGGGAGACCTCACCGCATACATTTCAGTTAGACTTGTTCTTTAACAATGTCAGCAAGCCAAGTGCCCCGGTTTTCGATAGGCTGGGAAGCCTGGAATATGATGAGAATACTTCCATCATCTTTAGACCCAACTCAAAGGTGAATACTGATGGTTTGGTGCTGAGAGGCTGGTACAACTGTCTGACGCTGGCAATATACGGATCGGTGGACAGAGTCATAAGTCACGACAGAGATTCCCCTCCACCTCCACCTCCTCCTCCACCGCCTCCCCAGCCACAGCCAAGT…
5:65944130|65952713	ENSBTAG00000019409_2	1689.52	2932.16	0.0433213	0.848667	up	TGAGAAGCCTCTGGAGTGTTTGCTGACGCACTGCATTAAGGTGCCAATGCTTGTCCTGGACCCAGCCCTGCCCACCAACGTCACACTGAAGGACCTGCCATCTCTTTATCCTTCTTTTCATTCTGCCAGTGATGTGTTCAACGTTGCAAAACCAAAAAACCCTTCCACTAACGTCTCAGTTGTTGTTTTCGACACTACTAAGAGCGTTGAAGATGCCCAGGCTGGAATGTTTAAAGGAAACAGCAGACAGACAGTTTGGAGGGGCTATTTGACAACAGATAAGGAAGTCCCTGGGCTAGTGCTAATGCAAGATTTGGCTTTCCTGAGTGGATTTCCACCGACATTCAAGGAAACAAATCAACTAAAAGCAAAACTGCCAGAAAATCTTTCTTCTAAAAT…
21:49699481|49701393	ENSBTAG00000006819_5	3663.4	1870.96	0.0348968	-0.918199	down	CTTTTACAAGAAGCTGAAGAATGGAGAGAACAAGTGAATGAGCTTAATAAACAGAGAATGACATTTGAAGACTCCAAAGTACATGTCGAACAAGTTCTGTGTGATAAAGAAAATCAGATTAAGTCTCTGACAGAGCGCTTACGAAAGATGAAAGACTGGACTGCTGTACTTGGTGAAGAAATTGCAGACGATGATAACTTGGAATGGGAAATGAAGAGTGATTCAGAAAATGATGCGCACCTAG
16:46417030|46426726	n/a_276	147.48	74.5175	0.027025	-0.922933	down	TCTTGAAGTATGCAGGCCATCCTCCCTTTGAACACCTGCCCATTAGATTTTGTTGTCAAAATGGGGATTACGTCATACTGGACTCCAATTGGTCCAGCTTCGTGAACCCATGGAGCCGGAAGGTTTCTTTCATCATCAGTCACCATAAAGTGCGAATGTAAGTCAATCAGTTTTCCTATTCTCTAAAAAATGTTTTTTCAAATAATATTCTCGGGCCCATTGACTCCTCTTTGAATCAGTTGACACACGAACTCAACAAAGAACAGGTTTTTGACAGTGCTTCTGGAAGACAGTTTGGCCTTTAAATATTAAGAGCCTTATAATATTTCTACTTCTACTTCCTTGGCCTAGTAACTCTATTATGGGAGTATGCTAAAGAAATAAGTCTAAATGCAGAGA…
15:38964663|38976723	ENSBTAG00000011905_4	1054.92	487.022	0.0268328	-1.05271	down	TCTTATTTTGTAACGGATTATGATCCAACCATCGAGGATTCCTACACAAAGCAGTGTGTGATAGATGACCGGGCAGCCCGGCTAGACATTCTGGATACAGCGGGACAAGAGGAATTTGGAGCTATGAGAGAACAGTATATGAGAACTGGCGAGGGTTTCCTTTTGGTCTTTTCAGTCACAGACAGAGGCAGTTTTGAAGAAATCTATAAGTTTCAAAGACAGATTCTCAGAGTAAAGGATCGTGATGAGTTTCCAATGATTTTAATTGGTAATAAAGCAGATCTGGATCATCAGAGACAGGTAACACAGGAAGAAGGACAGCAGTTAGCACGGCAACTTAAGGTAACATACATGGAGGCGTCAGCAAAGATTAGAATGAATGTAGATCAAGCTTTCCAT…
16:41997900|42040599	ENSBTAG00000024493_1	59.2998	26.5066	0.00765117	-1.08806	down	GTTCCCCAATCTCTTCCCCCCACTGAAGCCGGAGACGGTGGCCCGGAGAACAGTGGAAGCTGTGCAGCTTAACCAGGCCCTCCTCCTGTTGCCGTGGACAATGCATGCCCTCATTATCTTGAAAAGGTACAGGGCTGTGGGAGGAAGCTCAGAGTCAGGCTCCTGTGGGCCGTGTCCCCTCCTCCCAGGGGACCTTGGTGGTGAAGAGGCCTCAAACAAAAGAAAGAACCCACATGATCGATTAGTCATGTCTGCTGTGGGTGTGAAAATGAGAGTCGTGGCATATAGGTCATGGAGTTATTATCTTTCATATAGGCTTCCTAGGTGGCACTGGTGGTAAAGAACCCGCCCATCTAATGCAGGGGACGTAAGAGACATAGGTTTGATCCTTGGGTCAGG…
8:99086071|99164272	n/a_963	9.96573	3.96987	0.0300649	-1.25011	down	GAAGTGTCCAGGGAAAGCAGACATAGTGACCTTTTCTCGAGCTGTGTGTGTTGTCACCTCCAGGGATGGAGGTTCTTTAGGCTGAGTGGAAGAAGACCATCTCTCAGTTCATGAGTAAAGAAGACCCGGGGAAGGAGGAATATCCTAAGCTGACCAGACCCATGTGGCTTTGGGCCTCTTGATGACTGCTACCTAACTTCTCTATGTCTCAGTGCTTTATTTGTAGACAGATAATTGTACTATTTATAACCATACCACAGGGTTGTTATGAAGATTCAATGAGTTGTATTTACAAAGGACCCAGAGTGGCTCTTGGCATATGATGATATAAATGTTTTTCAAATAAATCTATGTAAATTGTGAAATAAAAGGCAGGCTTGTCAATGAAAAGAGCTATAA…
1:107538641|107540631	ENSBTAG00000001274_2	227.601	88.1437	0.0426095	-1.28641	down	ATATACCATACTACCTTGGCGCCTTATACATACCCCATAAATGTTTATCAGATTCATCTCATCGGGGAATCAGAGAAGATTAGTATTATGAAAGTTCTTAGGTAACTTTTTGACTTCTTCTACAATGAGGATTTTATCTAAATAATTTCTAAAATGTTTTTTTTCTTTAAAATATTTAAAAATTGTGGCAAAATTATATGACATATAATTTCCCATCTTAACTATTTTTTAAGTGAACAGTAGTGTTAAGTATATCATGTTGTTATACAACAGATCTCCAGAACTTATTCATCTTGGAAAACTGAAACTCGATGTCTATTGAACAGTAATTACTATTTCTGTCTATCTCCATCCTATTCTAACTGCCATTCAGCTTCCTGTTCCTATGAACAACTACTT…
11:43792317|43810991	ENSBTAG00000008048_2	926.928	275.411	0.0482274	-1.73861	down	AATCCAGAATGGTTGATCTTTCAGCCGACGAAGAGGATGGAGAACACCATTCTTCAGAAAGTAAAGATGATCAGAGTTCATCTCCCAACAGCTCTAGGACTCTGGAGGACGAGTTTTCATCAGTAGTAAATATCCCTGATGCAGCTGTTATGCAAGCAACCTACAGAAAATGCAAATTGGCCAGGGCCCAAGAAGACTATATTTCTTTGGATGTAAAACATACCTTCACCAACTCTGGTATGAAGAAAAACAGTGAAGATTCTGAAAGTGAGCCTGATGATTTTAAAGATATAATGCCATTTACCCCAAAGCCTCAAACACTTAGACAAAGAATGGCTGAAGAAACAACAACTAGAAATGAAGAAACAAGTGACGATAGTCAAGATGAAAAAACTCAAG…
6:107932343|107939842	ENSBTAG00000021128_1	389.45	112.545	0.0050169	-1.76367	down	GACGCACCCCTCTCTGACTGTACGGAAAGAATCGAAGGGCTCGAGCGTACAGAGCAGACCTTTAGTCCTGCTAAGTCTCTCTCTCTTAGAAAGGTACTCACTGCCCCTCCTCCGCTACCTGCCGGCACCCCTTGCTTGTCACCCGCCCCACCCCCTCCTGTCGCTGCGCCTGGTGTTGTCTTAGGTACCAAGGAGCTGTAAAGGAGTCTCTGAGCTATTTGTGAGATTGTACAAGAGGTTCTGTTCTGTCCATTCTGTTCTTTAATTTAACATTTTGTATGAGGTTATTTTTATACTTTTCAGCATTTTTATGTTGTGCTGAGAAGTGGTTGATCTTAGTGATGTTTCTCGAGATTTGCATGTGACTTTGGTTGGTGCATATTTTAGGACTTTGCCTAC…
1:151370536|151381239	ENSBTAG00000001771_1	647.535	158.462	0.0299064	-1.92346	down	GAGGAGAGACTTCAGCATGCAAACCTTCATCTGTTCGGCTTGCACCGTCATTTTCATTCCATGCTGCTGGCCTTCAGATGGCTGGACAGATGCCCCATTCACATCAGTACAGTGACCGTCGCCAGCCAAACATAAGTGACCAACAGGTTTCTGCCTTATCTTATTCTGACCAGATTCAGCAACCTCTAACTAACCAGGTGATGCCTGATATTGTCATGTTACAGAGGCGGATGCCCCAAACCTTCCGTGATCCAGCTACTGCTCCCCTGAGAAAACTTTCTGTTGACTTGATCAAAACATATAAGCATATTAATGAGGTTTACTATGCAAAAAAGAAGCGGAGACACCAACAGGGCCAGGGAGACGATTCTAGTCATAAGAAGGAGCGGAAGGTTTACA…
18:52688368|52688640	n/a_367	2226.2	232.397	0.0212498	-3.15276	down	AGACACTTCCCCAGCCCAATGTCACAGTCAACAACTCAGCCCCAGGAGCATGTGGAATCCATCAGCCTGCACAGCTTGAACCCAAAGAGCTCTGTGGCCATCCAGTGGTACATCCGGGGCCAGAAGCTCTTCACTGGGGGCCACAGGGAGCTGTCCTCTGACCACAGGATACTGTATGGAACATCACCAGGAATGACTCGGGCTTCTACCAGTGTGAGAGCTGCAACTCAGCTACCAGCAGCATCAGCAACCCTATTCTCATCAAAGTCATTT
3:16204022|16206713	ENSBTAG00000018474_1	127.925	0	0.0471368	-5.47276	down	TCCGAAGCAAGTCTTCCAGGAGCCCTGCCAGTATTCCCCCGAGTCCCAGCGCTTCTCCTGCCAGTTGGCTGTCCCTGAGGGAGATAGCTCTTTCTACGTATTGTCCCTGTGTGTCGCCAACAGTGCCGGGAACAAGTCCAGCAACCCCCTAGGATTTGACGGCTACAAACTCCTACAGCCCGACCCACCCGTCAACATCACAGTCAGTGCCGTGGACAGAAACCCCCGCTGGCTCAGTGTCACCTGGCAGGACCCCCCCTCCTGGAACTCATATTACTACAGGCTACAGTTTGAGCTCCGATACCGGACTGAACGGTCAGAGACATTCACAACACTGATGCTGAAGGATCCGCAGTACCACTGCATCATCAATGATGCCTGGAGTGGCATGAGGCATGT…
3:50928769|50930979	ENSBTAG00000011363_1	144.16	0	0.0357597	-5.61993	down	ATTGTTAGAGACAGATAGTAAGTCTTTAAGATCTGTAAATGGATCAAGAAGGAACAGTGGCTCCTCCCTGGTGTCAAGTTCATCAGCCTCTAGCAACCTCAGTCACCTTGAAGAAGACTCTTGGATTCTTTGGGGAAGAGTTGTTAATGAATGGGAAGATGTGCGCAAAAAGAAGGAGAAACAAGTTAAGGAACTTGTTCGTAAAGGGATACCCCATCATTTTAGAGCAATAGTTTGGCAACTTTTGTGCAGTGCACAAAGTATGCCAATTAAGGATCAGTATTCAGAACTCCTGAAAATGACCTCACCTTGTGAAAAATTGATCCGAAGGGACATTGCTAGAACTTACCCTGAACACAATTTTTTTAAGGAAAAAGATAGCCTTGGACAGGAAGTTTT…
4:118952910|118978071	ENSBTAG00000030817_1	194.501	0	0.034285	-5.71623	down	GGGCCTGGAATAGGAAATGCTTCTCTTTCTGCTTTTGGTTTTGTGGGAGCTGCACTTGAAATCATTTTGATTTTCTATCTCATGGTGTCCTCTGTCGTCGGTTTCTACAGCCTCCGATTTGGAAATTTCATTCCCAAGAAGGACGACACAACCATGACAAAGATCATTGGGAATTGTGTGTCAATCTTGGTTTTGAGCTCCGCGCTGCCTGTGATGTCAAGAACACTGGGAATCACTAGATTTGACCTGCTTGGAGACTTTGGAAGGTTTAACTGGCTGGGAAATTTCTATATTGTGCTATCCTACAATCTGCTCTTTGCTATCGTGACCACACTGTGTCTGGTCAGAAAATTCACCTCTGCTGTGCGAGAAGAGCTTTTCAAGGCCCTAG
10:12289992|12291118	ENSBTAG00000006440_5	154.42	0	0.0334165	-5.80428	down	GGGAGCAGCCATTGCCCCAGGAGACGACCGTGTCGCTGAGCTGTGGAGCAGGGCCGCTGCAAGTAATCCTGGGCCCAGAACAAGCCCTGGTGCTGGACTGCAGTCTGGGGGTGGCTGCCACCGGACCCCCCACCAGCGTCACGTGGAGCAAGGATGGAGGCGCCCTCCCTGAGCACAAGCACCTTCGCCTGCTACCCAATGGCTCCCTATGGCTGTCCCAGCTGCCAACAGTAGATGGCACTGACGAGGCAGACCCTGGGGCTTCAGAAGTCATTGAAGGCAGCTATTCCTGCCTGGCCCATGGCCCCCTTGGGGTGATGGCCAGCCAGGCTGCAGTGGTCAAGCTCGCCACCCTTGCAGGCTTCTCCCTGCACCCAGAATCTCAGACTGTGGAGGAGA…
25:6564510|6621915	ENSBTAG00000007210_1	252.822	0	0.0258957	-5.88431	down	GTAAATAATGCCACAGCACGTGTAATGACAAATAAAAAGACTGTCAACCCTTATACAAATGGCTGGAAATTGAATCCAGTTGTGGGTGCAGTGTACAGTCCTGAATTCTATGCAGGCACCGTGCTGTTGTGCCAGGCAAACCAGGAGGGATCTTCCATGTACAGTGCCCCCAGTTCACTTGTATATACTTCCGCAATGCCCGGCTTCCCGTATCCAGCCGCCACGGCCGCGGCCGCCTACCGAGGGGCGCACCTGCGTGGCCGTGGCCGCACCGTGTACAACACCTTCCGGGCCGCGGCGCCCCCGCCCCCAATCCCAGCCTACGGCGG
2:90045308|90062229	ENSBTAG00000021201_2	247.926	0	0.0080265	-6.3404	down	AGTTGGAAAATATTTAAGTCTCAACAAATGAATTCCATACTTGAACTCTGCTGCATTCCTGTGCCACCTCCTCCATTAGAACACTGATCTTACAACAGAGAAAAGAGGAATAGAAGGTAGAAGAAGATGCTGGGATCTGAACGTGGTGTTGTGGAAGAATGGTTATCAGAATTCAAGGCATTACCTGACACTCAGATCACCAATTATGCGGCAACTTTACACCGGAAAAAAACACTGGTACCAGCCCTCTATAAAGTTATTCAAGACTCAAATAATGAGCTCCTGGAGCCTGTCTGCCACCAGCTGTTTGAGCTCTATCGTAGCTCTGAAGTTCGACTTAAGAGGTTCACACTGCAGTTCTTGCCAGAATTGATGTGGGTTTATTTACGGCTTACAGTT…
1:140825412|140840208	ENSBTAG00000013602_4	223.191	0	0.00685715	-6.39026	down	GGTTCAGATGATTGTTTGGTGAAGATTTGGTCCACACACAATGGCCGCCTATTGTCCACATTAAGAGGTCATTCTGCAGAAATTTCAGATATGGCAGTAAACTATGAGAATACAATGATTGCTGCAGGGAGCTGTGATAAAATAATTAGAGTGTGGTGCCTGAGAACCTGTGCTCCAGTTGCTGTGCTCCAAGGACACACGGGGTCAATTACATCTTTACAGTTTAGCCCCATGGCCAAAGGCTCGCAAAGATACATGGTCTCCACTGGTGCTGATGGGACTGTTTGTTTTTGGCAGTGGGATTTAGAATCCCTGAAATTCAGTCCACGTCCCCTGAAGTTCACTGAAAAGCCTAGACCAGGTGTTCAAATGCTGTGTTCTTCATTTAGTGTTGGTGGT…
29:12247386|12257185	ENSBTAG00000027868_1	527.395	0	0.00440706	-6.54414	down	AGCCATGTTTGACTATGACAAAAGCAAGGACAGTGGGCTGCCAAGTCAAGGACTTAGTTTTAAATACGGAGATATTCTCCACGTTATCAACGCCTCTGATGACGAGTGGTGGCAAGCCAGGAGGGTCACGCTGGAGGGCGACAGTGAGGAGATGGGGGTCATCCCCAGCAAGCGGAGGGTGGAAAGAAAGGAACGTGCCCGATTGAAGACAGTGAAGTTTAATGCAAAACCTGGAGTGATTGATTCAAAAGGG
8:46879772|46883831	n/a_913	46.4608	0	0.000227845	-7.04738	down	GTGAACGGCCCTTTCCCTGCACATGGCCAGACTGCCTTAAAAAGTTCTCCCGCTCCGACGAGCTGACTCGCCACTACCGCACCCACACAGGGGAGAAGCAGTTCCGCTGTCCGCTGTGCGAGAAGCGCTTCATGAGGAGCGACCACCTGACCAAGCACGCCCGGCGGCACACAGAGTTCCACCCCAGCATGATCAAGCGATCCAAAAAGGCGCTGGCCAACCCTTTGTGAGGTGCTGCCCACCTCAGCCAGGGAGGGACAGACCTGGAAGGACAAACTACTCCCAGCGAACAGACAGACACGTGGGAACCACGGCCCCCAGGAGGCGTGCTGCCAGTATAGGAAGTTGCTGTTCTTTGGTCTCTAGTCTAATTTTCCTCTCCCTGCATTGTTTTTAAAA…
20:35449805|35452246	ENSBTAG00000006697_5	719.996	0	6.0893e-05	-7.23709	down	ATGATTACTGTGAATGCTTCCTTGTTTCCTAGCTCTGTGGCCAACTCATTAATAGCAGTTGGAAATGATGGACTTCAAGAAAGAGACAGAATGGTTCGAGCATGCATTGCCATTATCTGTGAACTAGCACTTCAGAATCCAGAGGTGGTTGCCCTTCGAGGTGGACTGAACACCATCTTGAAAAATGTGATTGATTGCCAATTAAGTCGAATAAATGAGGCTCTAATTACTACAATTTTGCACCTTCTTAATCATCCAAAGACCCGACAGTATGTACGAGCTGATGTCGAATTAGAG
