# Supplementary material for: Genome-wide identification and analysis of circular RNAs differentially expressed in the longissimus dorsi between Kazakh cattle and Xinjiang brown cattle
Source: PeerJ. 2020 Mar 16;8:e8646. doi: 10.7717/peerj.8646 (PMC7081781; doi:10.7717/peerj.8646)
Supplement: Supplemental Information 4 [file peerj-08-8646-s004.xlsx]

## Sheet: Sheet1
Table S4. Significantly enriched GO terms.
#GO_classify1	GO_classify2	All genes	DE genes
#Total_gene		2100	34
cellular component	extracellular region	226	3
cellular component	cell	1884	31
cellular component	nucleoid	3	0
cellular component	membrane	934	19
cellular component	cell junction	124	6
cellular component	membrane-enclosed lumen	385	3
cellular component	macromolecular complex	727	10
cellular component	organelle	1630	23
cellular component	other organism	1	0
cellular component	other organism part	1	0
cellular component	extracellular region part	167	3
cellular component	organelle part	1126	17
cellular component	membrane part	545	9
cellular component	synapse part	38	0
cellular component	cell part	1884	31
cellular component	synapse	68	0
cellular component	supramolecular complex	88	0
molecular function	transcription factor activity, protein binding	71	0
molecular function	nucleic acid binding transcription factor activity	95	1
molecular function	catalytic activity	963	19
molecular function	signal transducer activity	116	2
molecular function	structural molecule activity	22	1
molecular function	transporter activity	131	2
molecular function	binding	1608	24
molecular function	electron carrier activity	4	0
molecular function	antioxidant activity	2	0
molecular function	chemoattractant activity	4	0
molecular function	translation regulator activity	2	0
molecular function	chemorepellent activity	1	0
molecular function	molecular transducer activity	99	1
molecular function	molecular function regulator	117	3
biological process	reproduction	170	1
biological process	cell killing	2	0
biological process	immune system process	244	3
biological process	behavior	53	0
biological process	metabolic process	1291	20
biological process	cellular process	1710	28
biological process	reproductive process	156	1
biological process	biological adhesion	127	3
biological process	signaling	579	14
biological process	multicellular organismal process	1102	21
biological process	developmental process	1019	18
biological process	growth	45	1
biological process	locomotion	211	2
biological process	single-organism process	1583	27
biological process	biological phase	4	0
biological process	rhythmic process	24	1
biological process	response to stimulus	1019	16
biological process	localization	839	15
biological process	multi-organism process	156	2
biological process	biological regulation	1468	24
biological process	cellular component organization or biogenesis	884	14
biological process	cell aggregation	3	0
biological process	detoxification	2	0
biological process	presynaptic process involved in chemical synaptic transmission	7	0
