# Supplementary material for: Genome-wide identification and analysis of circular RNAs differentially expressed in the longissimus dorsi between Kazakh cattle and Xinjiang brown cattle
Source: PeerJ. 2020 Mar 16;8:e8646. doi: 10.7717/peerj.8646 (PMC7081781; doi:10.7717/peerj.8646)
Supplement: Supplemental Information 5 [file peerj-08-8646-s005.xlsx]

## Sheet: Sheet1
Table S5. Significantly enriched KEGG.
#KEGG_n	12	KEGG_N	773
#Pathway	ko_ID	DEG	Gene	DEG_all	Gene_all
RNA degradation	ko03018	1	15	12	773	ENSBTAG00000011524	K12618
Peroxisome	ko04146	1	11	12	773	ENSBTAG00000021535	K05940
Hippo signaling pathway	ko04390	1	4	12	773	ENSBTAG00000027868	K12075
Lysosome	ko04142	1	11	12	773	ENSBTAG00000019409	K08239
Non-alcoholic fatty liver disease (NAFLD)	ko04932	1	5	12	773	ENSBTAG00000018474	K05055
Retinol metabolism	ko00830	1	3	12	773	ENSBTAG00000024493	K11146
Tight junction	ko04530	1	12	12	773	ENSBTAG00000021975	K06092
TGF-beta signaling pathway	ko04350	1	3	12	773	ENSBTAG00000019853	K04678
Sphingolipid signaling pathway	ko04071	1	5	12	773	ENSBTAG00000012705	K04712
Proteoglycans in cancer	ko05205	1	10	12	773	ENSBTAG00000011905	K07830
Renal cell carcinoma	ko05211	1	3	12	773	ENSBTAG00000020791	K06277
mTOR signaling pathway	ko04150	1	7	12	773	ENSBTAG00000006697	K08267
