# Supplementary material for: Genome-wide identification and analysis of circular RNAs differentially expressed in the longissimus dorsi between Kazakh cattle and Xinjiang brown cattle
Source: PeerJ. 2020 Mar 16;8:e8646. doi: 10.7717/peerj.8646 (PMC7081781; doi:10.7717/peerj.8646)
Supplement: Supplemental Information 6 [file peerj-08-8646-s006.xlsx]

## Sheet: Sheet1
Table S6. CircRNA-miRNA co-expression network.
miRNA_name	number	circRNA_ID	circRNA_new name	circRNA_name	lncRNA_regulated			HSK_TPM	XH_TPM
bta-miR-1301	1	10:47582570|47634268;	ENSBTAG00000003667_2	bta_circ_03667_2	0	0	1.19746	2	4.33333
	2	3:92973365|92979732;	ENSBTAG00000006625_2	bta_circ_06625_2		0	73.1769	2	4.33333
	3	25:33073558|33109060;	n/a_583	bta_circ_n/a_583	0	0	0	0	2
bta-miR-1249	1	1:130431644|130510384;	n/a_35	bta_circ_n/a_35	0.66169	0.58169	0	2.33333	2
	2	4:115329425|115341114;	n/a_758	bta_circ_n/a_758	0	0	0	0	2.66667
	3	X:101747104|101753498;	n/a_1069	bta_circ_n/a_1069	0	0	8.06719	1.66667	1.66667
novel_miR_13	1	19:56031881|56035148;	ENSBTAG00000030172_1	bta_circ_30172_1	0	0	0	0	5
	2	2:18380626|18403585;	n/a_401	bta_circ_n/a_401	0	0	1.79755	1.33333	2.33333
	3	25:14520099|14538661;	ENSBTAG00000021090_6	bta_circ_21090_6	0	106.573	74.6904	5.33333	10.3333
	4	13:16484413|16493913;	ENSBTAG00000005915_1	bta_circ_05915_1	0	0	0	0	0.666667
novel_miR_42	1	8:78449951|78524362;	n/a_933	bta_circ_n/a_933	0	0.615531	0	1.33333	5.33333
	2	18:63393706|63394004;	ENSBTAG00000006486_1	bta_circ_06486_1	0	0	0	0	1.33333
	3	6:62571166|62575729;	ENSBTAG00000020367_3	bta_circ_20367_3	224.966	118.66	0	3	9
	4	9:93086396|93099168;	n/a_1020	bta_circ_n/a_1020	0	0	0	0	1.66667
	5	14:72114015|72120780	ENSBTAG00000003789_1	bta_circ_03789_1	26	31	27	28	67
bta-miR-664a	1	17:15138647|15152135;	n/a_315	bta_circ_n/a_315	0	0	0	0	1.66667
	2	10:18814901|18829663;	n/a_62	bta_circ_n/a_62	0	0	0	0	1
	3	17:58359074|58359908;	n/a_340	bta_circ_n/a_340	0	0	0	0	1
	4	25:14658599|14663108;	ENSBTAG00000017759_1	bta_circ_17759_1	0	0	0	0	2.33333
	5	7:71486262|71494780;	n/a_873	bta_circ_n/a_873	0	0	0	0	1
	6	X:101747116|101826896;	n/a_1073	bta_circ_n/a_1073	1.30613	1.29174	0	5	7.66667
	7	3:100325191|100328555;	ENSBTAG00000007507_1	bta_circ_07507_1	0	0	0	0	1
bta-miR-133b	1	25:38287754|38329596	n/a_585	bta_circ_n/a_585	8	13	8	9.66667	12.6667
	2	5:77611611|77619366	ENSBTAG00000005453_1	bta_circ_05453_1	6	7	10	7.66667	27.6667
	3	29:12493117|12543043	ENSBTAG00000001391_2	bta_circ_01391_2	0	6	5	3.66667	10.6667
	4	17:18811603|18840227	n/a_322	bta_circ_n/a_322	16	17	16	16.3333	24
	5	3:43015012|43078576	ENSBTAG00000031439_4	bta_circ_31439_4				0	13.3333
	6	27:40201360|40208584	ENSBTAG00000011518_2	bta_circ_11518_2				0	1
	7	13:35055036|35088669	n/a_190	bta_circ_n/a_190				0	10
	8	17:65939317|65945841	n/a_344	bta_circ_n/a_344				2	3
	9	3:43015012|43078576	ENSBTAG00000001391_4	bta_circ_01391_4				0	13.3333
bta-let-7a-5p	1	15:41865783|41872814	ENSBTAG00000002914_3	bta_circ_02914_3				0	1.66667
	2	9:87293257|87382864	n/a_1014	bta_circ_n/a_1014				0	1
	3	5:407663|424953	n/a_761	bta_circ_n/a_761				0	1.33333
bta-let-7f	1	26:18032733|18059384	n/a_595	bta_circ_n/a_595				0	1
	2	11:105463888|105477913	ENSBTAG00000012148_6	bta_circ_12148_6				2	5.66667
	3	5:407663|424953	n/a_761	bta_circ_n/a_761				0	1.33333
bta-miR-30b-5p	1	4:95539809|95588972	n/a_746	bta_circ_n/a_746				2.66667	11
	2	4:95499930|95563133	n/a_744	bta_circ_n/a_744				12.3333	24.6667
	3	20:12801014|12828843	n/a_445	bta_circ_n/a_445				0	1.33333
	4	23:40269835|40302843	n/a_542	bta_circ_n/a_542				0	2.66667
bta-miR-195	1	10:51445982|51495270	n/a_76	bta_circ_n/a_76				0	1.33333
	2	11:59976575|59987610	ENSBTAG00000006027_2	bta_circ_06027_2				7.66667	11.3333
	3	25:22674097|22701533	n/a_578	bta_circ_n/a_578				1	2
	4	22:57936269|57951546	n/a_529	bta_circ_n/a_529				1	2
	5	15:39773699|39806888	n/a_256	bta_circ_n/a_256				0	4.66667
	6	11:59976575|59987610	ENSBTAG00000006027_3	bta_circ_06027_3				7.66667	11.3333
	7	21:69906946|69931688	ENSBTAG00000017299_1	bta_circ_17299_1				0	2.66667
bta-miR-99b	1	19:9847714|9851694	n/a_379	bta_circ_n/a_379				0	1.33333
	2	6:108898929|108914002	n/a_845	bta_circ_n/a_845				12	23
	3	10:18800169|18829663	n/a_60	bta_circ_n/a_60				6	7.33333
	4	4:8936545|8981906	n/a_707	bta_circ_n/a_707				0	1
bta-miR-30c	1	12:36744659|36752547	n/a_171	bta_circ_n/a_171				1.66667	2.66667
	2	5:78848065|78863041	n/a_784	bta_circ_n/a_784				2.33333	3.66667
	3	5:114302261|114303843	ENSBTAG00000001057_1	bta_circ_01057_1				0.666667	7
	4	28:28883480|28972324	ENSBTAG00000003876_2	bta_circ_03876_2				3.66667	5
bta-miR-455-5p	1	14:38926837|38986125	n/a_225	bta_circ_n/a_225				8.33333	11.6667
	2	16:45708891|45725185	ENSBTAG00000018272_2	bta_circ_18272_2				0	2.33333
	3	14:38909682|38986125	n/a_224	bta_circ_n/a_224				26.6667	42.6667
	4	17:12952841|12957924	n/a_306	bta_circ_n/a_306				32.3333	38.6667
bta-miR-7	1	10:76939146|76948381	n/a_86	bta_circ_n/a_86				0	1.66667
	2	20:12801014|12828843	n/a_445	bta_circ_n/a_445				0	1.33333
	3	12:28395542|28445748	n/a_164	bta_circ_n/a_164				0	2
	4	5:109686213|109709602	ENSBTAG00000048271_1	bta_circ_48271_1				0	2.33333
	5	10:76929420|76948381	n/a_85	bta_circ_n/a_85				1.33333	4.66667
